# Supplementary material for: Genetic diversity and structure of baobab (Adansonia digitata L.) in southeastern Kenya
Source: R Soc Open Sci. 2019 Sep 11;6(9):190854. doi: 10.1098/rsos.190854 (PMC6774979; doi:10.1098/rsos.190854)
Supplement: Microsatellite data of the studied baobab trees in Kenya [file rsos190854supp1.xlsx]

## Sheet: Info_Article
Genetic diversity and structure of baobab (Adansonia digitata L.) in south-eastern Kenya
Anna Chládová1, Marie Kalousová1, Bohumil Mandák2,3, Katja Kehlenbeck4,5, Kathleen Prinz6, Jan Šmíd2, Patrick Van Damme1, 4, 7, Bohdan Lojka1*
The affiliations and addresses of the authors:
1 Department of Crop Sciences and Agroforestry, Faculty of Tropical AgriSciences, Czech University of Life Sciences Prague, Kamýcká 129, CZ-165 00, Prague, Czech Republic
2 Department of Ecology, Faculty of Environmental Sciences, Czech University of Life Sciences Prague, Kamýcká 129, CZ-165 00, Prague, Czech Republic.
3 The Czech Academy of Sciences, Institute of Botany, Zámek 1, CZ-252 43 Průhonice, Czech Republic.
4 World Agroforestry Centre (ICRAF), PO Box 30677, 00100 Nairobi, Kenya
5 Rhine-Waal University of Applied Sciences, Marie-Curie-Straße 1, 47533 Kleve, Germany
6 Professorship for Systematic Botany, Friedrich-Schiller-University Jena, Philosophenweg 16, 07743 Jena, Germany
7 Department of Plants and Crops, Faculty of Bioscience Engineering, Ghent University, 9000 Ghent, Belgium
* Corresponding author: tel. +420 224 382 171, fax. +420 234 381 829; e-mail: lojka@ftz.czu.cz

## Sheet: Genetic data
			Locus				Locus				Locus				Locus				Locus				Locus				Locus				Locus				Locus
Sample ID	Latitude	Longitude	Blue_Ad01				Blue_Ad17				Blue_Ad08				Red_Ad06				Red_Ad13				Yellow_Ad09				Yellow_Ad18				Green_Ad11				Green_Ad05
KILIMA	-2.3374	37.8836	96	98			181				274	283			131	139			333				189	195	201	207	254	256	271	274	122	141			284	286	294	302
KIBW001	-2.39385	37.9534	96	98	112		179	181	185		274	286	303		127	139	153	165	307	319	337		195	201			252	254	271		122				286	288	292	294
KIBW002	-2.39038	37.9535	98	110	116		183	185			268	274	283		135	139	151	153	307	335			195	207			252	254	258	271	120	122			286	294
KIBN3	-2.39037	37.9528	98	104			179	183			274	291	294	297	**				307	316	331	335	195	201	204	212	252	254	271	274	120	122			286	294	302
KIBW003	-2.38677	37.9558	100	110	114	116	181	183			268	274	297		125	133	157		307	317	321	323	189	195	201		254	256	274		122	143			286	300	306
KIBN5	-2.3868	37.9557	98	104			181	185			268	283			133	151			316	333	338		189	195	201		254	274			139	141	143	157	286	294	300
KIBN6	-2.3872	37.9552	98	114			179	181			274	286	297	303	127	133	142		307	333			195	204			252	254			120	122	139		286
KIBW004	-2.38136	37.9617	98	100	104		181	183	185	187	274	286	294		135	145	147	159	307	337			189	195	204		254	258	261		122	139	157		286	294
KIBN9	-2.38116	37.962	98	100	110	116	181	183	185	274					143	151			**				189	195	201		256	271			118	122	143	157	**
KIBW005	-2.38278	37.9626	**				179	181	183	185	274	277	283	294	**				307	316	347		195	201			254	256	261		**				284	286
KIBN7	-2.38289	37.963	98	102	110		179	181	183		274	286			131	139			307	310	316	335	195				254	274			122	141			284	288	294	300
KIBN8	-2.38244	37.9637	96	98			179	183	185	187	274	286	291	306	125	133	139		307	342			195	201			254	271			120	122			286	294
KIBWMANY001	-2.43443	37.9646	96	100	104	112	181	183	185		274	283	286		131	137	159	161	307	333	337		195				254	271			122	167			286	294
KIBS1	-2.43499	37.9646	96	98	104	112	181	183	185		274	286			125	133	147		335				195	201			254	258			112	122	171		286	294
KIBS2	-2.43464	37.9639	98	104	112		179	181	183		274	277	283	286	125	131	158		321	333	335	347	195	201			254	258	274		141	157	161	171	284	286
KIBWMANY002	-2.43533	37.963	96	98			181	183	185	189	274				133	139			307	333			195	204			254	256			122	141	157		284	294	300
KIBS3	-2.43564	37.9629	96	98	104	112	179	185			274	277	283		131	139	153		307	335			195	204			256	274			120	122	157	161	286	294	300
KIBS4	-2.43543	37.9624	96	98	110		181	183	185	274	277	286	291		133	139	159		307	319	325	333	195	207			254	256	258	274	120	143			284	286
KIBWMANY003	-2.46443	37.973	98	104			181	183	185	274	294				133	139			**				189	201			254	258	271		118				284	286	294
KIBS5	-2.46434	37.9734	96	98			179	181			274	286	297		125	133	145	151	307	335			189	195	201	204	254	271			122	157			284	286	288
KIBS6	-2.46424	37.9734	98	104	110	112	181				274	286	297		127	135	139	159	307	335			195	201			254	258			120	157			284	286	300	302
KIBWMANY004	-2.46959	37.9746	98				179	181	183	185	274	283	303		125	139	151		319	333			195	201			256	271			122	141			286	294
KIBS7	-2.46928	37.9738	98	104	110		179	181			268	274	283		125	127	133		307	316	321	341	195	201			261	274			122	143	157		286	294	300
KIBS8	-2.46968	37.9735	98	100	104		179	181	185		268	274	277	294	127	133	139	157	319	333	337		195				254	258	269	271	120	122			284	288	294	300
KIBMANY005	-2.46457	37.961	96	102	110		181	183	185		274	280	283		133	139			307	333	337		189	195	201		252	260	262	271	122	139	148	157	286	288	298	300
KIBS9	-2.46461	37.9611	96	98	104		181	183	185		274	277	286		133	139	157		333	337			195	201	207		254	271			122	141	143		284	286	300
KIBS10	-2.46508	37.9607	100	102	110		183	185			274	283	286		131	133	139	151	307	335	337		189	195	201	207	252	254	271	274	120	139	143	148	286	288
KIBKAL001	-2.36687	37.9594	96	98	104		183	185	187		274	277	280	297	133	147	157	165	307	316			195	201	207		254	256	271		122	141	157		284	286	294	300
KIBN10	-2.36691	37.9594	98	110	112		179	181			274	277	286		135	139	165		307	333	335		195	201			254	258			122	143	155	157	286	288	302
KIBN11	-2.36704	37.9593	96	104	110		181	183	185		274	283			133	153	157	161	316	321	333	337	195				254	256			120	141	143		286	294
KIBN12	-2.36005	37.9548	98	100	104	116	179	181			268	274	283		131	139	162		307	333	335		195	201	204		254	271	274		118	157			284	286	288
KIBN13	-2.36045	37.9549	98	104	110	116	181				268	274	283	291	133	153	161		307	335			195	201	204		254	256	271	274	120	139	157		286	288
KIBKAL003	-2.35747	37.9582	96	100	104		179	181	183	187	268	274	277	286	131	139	157		307				189	195	207		254	256	271		120	163	167		286	288	294
KIBN14	-2.35758	37.9581	98	100	110		179	181	183	185	274	286	297		133	135	139	165	319	333	337		195	201	207		252	256	258		141	143	155	161	286	288	302
KIBN15	-2.35782	37.9586	96	110	114		179	181			274	280			133	139	159		307	316	337		195	201	204		258	260	271		118	141	148	157	284	286	288	294
KIBKAL004	-2.35619	37.9669	96	98	110		179	181	183		274				127	135	163		307	323	333		195	201			254	271			120	122			284	286
KIBN16	-2.35675	37.9665	96	100	104	110	179	181	183	185	274	277			133				319	333			195	212			252	254	256		120	143	157	167	284	286	294
KIBN17	-2.35692	37.9669	98				179	181	183	185	268	274	277	286	135	139			307	333	337	347	189	195			254	256			120	155	165		286	288	294	302
KIBKAL005	-2.35802	37.9759	96	98	100		181	187			274	286			139				307	333			195				254	258	271	274	120	122			286	288	300
KIBN18	-2.35822	37.9763	96	98	110	114	181	183	185		274	286	294		133	143	151	153	307	319	335		195	201	207		254	256	258		118	122	157		286	294	306
KIBN19	-2.35898	37.9766	96	98			179	181	183	185	268	274	283	294	139	161			307	319			195	201	204		254				122	157			286	288	300
KINY001	-2.48255	37.9919	96	98	110		181	183	185	187	274	280	286	294	125	133	159	163	321	331	333	337	195	201			254	256	271		122	139	145	157	286	294	300	306
KIBS11	-2.48276	37.9909	44	98	100	112		181	183	185	274	286	303		125	135	139	161	325	333	335		195	207			254	258			118	122	165		284	286	288	302
KIBS12	-2.48273	37.9906	96	98	104		177	179	181	183	274	286	297		125	131	133		307	335			189	195	201		**				122				284	286	288	294
KINY002	-2.49204	37.99	96	98	104		181	187			274	283	303		133				307	319	333	337	195	204			252	254	274		120	122			286	294
KIBS13	-2.49206	37.99	98	110	112	114	183				268	274	283		131	133	139		307	316	335		195	204			254	258			122	157			284	286	294
KINY003	-2.49584	37.9907	96	98	104		181				274	280			133	139	143		307				195				254	258	271		122				284	294	302	306
KIBS14	-2.49604	37.991	98	114			179	181			274	283	303		133	135	151	159	307	337			195	201	207		256	258			112	120	141		284	288	302
KIBS15	-2.49621	37.9907	98	102	104	110	181	183	185		268	286	291	297	133	139	153	159	307	316	321	337	195	201			254	256	274		143	157	165		286	288	300
KINY004	-2.49958	37.9896	96	100	112		179	181			268	274	280	283	133	139	157		319	333	337		195	201	204		254	256	258		122	143	148	157	284	294
KIBS16	-2.49808	37.9889	98	110	112		179	181			291	294	297	306	127	155	161	163	316	333	335		195	201	207		252	254	256		120	122	143	165	284	286	288
KINY005	-2.48915	37.9974	98	102	110		181				268	274	283	294	125	139			307	316	337	347	195	204			254	274			122				286	294	306
KIBS18	-2.48909	37.997	**				179	181	183		274	283	294		133	139			**				195				252	254	258	271	**				284	294
KIBS19	-2.48927	37.9979	96	102	104	112	181	183	185		274	283	297		127	139	161		307	331	333		195	201			254	256			112	143	157		286	294	302
MACH001	-2.51611	38.0391	98	104	110		181	183	185		274	283	291		127	139	161		316	335	349		195	201			254	274			143	157			286	294	302
MSO1	-2.51578	38.0391	96	98	102		181	183			274	294	297		125	133	157		307	333			**				**				120	122			286	288	294	300
MSO2	-2.51636	38.0391	98	104	110		181	183	185		268	274	294		133	137	153	165	307	319	323	333	195	201			256	258	271	274	120	143	167		286	288	300	302
MACH002	-2.51785	38.0391	100	104	110	112	179	181			274	286	294		133	153			333	337	338		189	195	201		254	256	274		120	141	155		286	288	294
MSO3	-2.51744	38.0399	96	98	112		181			268	274	280	286		127	131	151	161	319	331	335		195	201	207		254	256	258	274	112	122	157	163	284	294
MSO4	-2.51814	38.0402	**				181	183	185		268	274	283		**				307	316	333		195	207			254	258	274		**				286	292
MACH003	-2.50605	38.0436	96	98	104		183	185	187		268	274	286	294	133				307	335	337		195				252	254			122	139	143		284	286	294
MSO5	-2.50615	38.044	98	110	112	116	179	181			274	277	283	294	133	139	147		316	323	335	337	195	201			256	260	274		122	148	165		284	286	294
MSO6	-2.50591	38.0441	102	110			183	185	187		268	274	283		125	127	139	165	307	327	335	337	195				252	254			120	143	145	157	286	294	306
MACH004	-2.47853	38.0563	96	98	110		183	185	187		274				131	145	151	153	307	321	323	337	195				254	274			120	143	159		286	294	300
MSO7	-2.47902	38.0563	96	98	112	114	179	181	185	187	274	280			125	133	159		307	327	333		195				254	258	271		112	120	148		286	294	300
MSO8	-2.47965	38.0564	98	102	104		179	185			268	274	283	297	125	133			307	338	347		195	201			256	258	260	274	120	122	157		284	288	294
MACH005	-2.47655	38.056	98	100	104	116	181	183	185		268	294	297		127	133	139	161	307	337	347		195	207			254				122	157			284	286	288
MSO9	-2.47566	38.056	96	98	102	112	179	181	185		274	297			133	139	147	157	307	316	335		189	195	201		254	256	271		120	143	148	157	284	286	294
MSO10	-2.47692	38.0567	98	100	104	110	179	181	185		268	274	283		133	139	153	159	321	335			195	207			254	274			122	143	163		286	294
KAMB001	-2.59899	38.0646	98	102			179	181	183		274	277	283	306	133	159			**				189	195	201		254	258	274		122	141	157		288	294	300
KAM1	-2.59944	38.0643	96	98	100		179	185			274	294			135	139	153	161	307	316	333		189	195			254	256	261		122	143	157		286	294	300
KAM2	-2.59951	38.0645	98	114			181	183	185		268	274	286		131	133	139		307	316	337		195	201			252	254			118	143	157		284	286	294
KAMB002	-2.6062	38.0468	98	104			179	181	185		268	274	283	294	133	139	153	161	333	337			195	201			252	254	256	269	118	120	163		286	294
KAM3	-2.60637	38.0463	96	98	104	116	179	181			274	294			131	161			307	333	335		195	201			254	256	258	271	120	141	157		285	288	294
KAM4	-2.60663	38.0467	96	98	100		179	185			283	286	297		133	159	161	163	319	333	335		195	201	207		252	254	274		120	122	141	143	286	294	300
KAMB003	-2.60585	38.0491	104	114			179	181	183	185	274	294	297		131	139			307	321	347		195	201			254	274			139	141	143	157	284	292	300	302
KAM5	-2.60683	38.0491	98	104	110		181	183	185		274	283	291		125	133	135	153	307	333			195	201			254	274			120	141	143	157	286	294
KAM6	-2.60609	38.0502	96	98	112	114	179	183	185		274	294			127	133	137		307	314	335		195	207			254	256	258	260	120	141	143	159	288	294	302
MTITO001	-2.67937	38.1481	98	100	110		181				274	277	286		125	133	139	161	307	316	321	337	195	204	207		256	258	271	274	120	141	157	159	286	288	294
MTI5	-2.67949	38.1483	98	100	110		181				274	277	280		133	139	153	161	307	316	321		195	201			252	256	258	260	120	122	159	167	285	288	294	302
MTI6	-2.67836	38.1484	96	100	104	110	181	183			274	280	294		133	139	153	161	307	316	321	337	195	201			252	258	260.0	274	122	143	167		285	294	302
MTITO002	-2.68239	38.144	96	98	104	110	179	183	185	187	274	283	294		139	153			307	319	337		189	195	201		254	258	271		120	159	165	167	285	290	294
MTI3	-2.68351	38.144	96	104	110		181				274	286	297		125	131	139	161	307	333	335	337	195	201			254	271			112	120	159	161	284	286
MTI4	-2.68378	38.145	98	102	104	112	181	183		274	286	297			131	133	153		307	333	335	347	195				254	256	261		120	157	167		284	286	288	294
MTITO003	-2.6837	38.143	96	98	114		179	181	183	185	274	277	283	286	133	137	139	143	307	323	335		189	201	212		254	271	274		122	143	155		284	286	288
MTI2	-2.68335	38.1417	**				181				268	274	294		133	151			307	335			195	201			254	271			120				286	294
MTITO004	-2.68314	38.1395	96	98			179	181			274	283	291		125	127	139		307	333	347		195	201			254	274			122	143	157	167	286	294	302
MTI1	-2.68249	38.139	98	110			181	183	185	191	274	283	286		127	139	157		321	337			189	195			256	258			120	122	141	163	284	286	294
MTITO005	-2.67646	38.1386	98	100			179	183	185		274	283	291		125	133	139		307	323			195	201			254	258			139	143	157		286	292	306
KATHMTITO001	-2.65647	38.1364	98	102	110		179	181	183	187	274	277	286	291	125	131	135	139	316	321	333	335	195	207			254	256			157				284	286	294
KATHMTITO002	-2.6594	38.1417	98	110			181	183	185	187	274	294			127	161	165		331	333	345	347	195	201			254	256			122	157	163		286	294	302
MTI7	-2.65974	38.1421	98	104	112		181	183	185		274	286	294		131	133	151		307	331	333	347	195	201			254	258			122	157			286	294	302
MTI8	-2.6595	38.1413	96	98			179	183	185		274	297	303		131	133	135	161	319	321	335		195	198	201		271	274			122	143	148		286	294
KATHMTITO005	-2.6619	38.1622	**				179	185			268	286	297		**				337				195	201	207		254	271			**				284	302
KATHMTITO004	-2.65194	38.1516	96	98	104		179	181			268	274	283		127	135	157	159	316	319	333	335	195	201			254	261	274		120	122	159		286	294
MTI10	-2.65278	38.1516	96	98	104	114	181	183			274	277	286		133	161			307	316	335		195	201			254	271			120	157	159	167	286	288
KATHMTITO003	-2.65619	38.145	96	98	100	104	179	181	191		274	280	294		125	131	133	139	316	323	333	335	195	201			254	271			120	141	150	155	286	294
VOIMRARU001	-3.37088	38.5079	98	110			179	181			274	291			127	131	149	159	307	327	333	338	195	207	212		254	258	271	274	141	143	157	159	284	286
VOI1	-3.37175	38.5079	98	100	104	110	179	181	183	185	268	283	297		133	153	159		333				195				254	256	258		122	157	159		286	288	306
VOI2	-3.37212	38.5087	98	104	110	116	179	183	185		274	283	291		139	153	159		307	333			195	201	207		254	256	261		122	157	165		284	286	294
VOIMRARU002	-3.34973	38.4963	98	104	110		181	183	185		274	294			127	139			307	333	335	337	195	201	212		252	254	258		120	143	157	167	286	292	294	296
VOI3	-3.34945	38.4965	96	98	100		179	185			268	274	283		125	127	133		307	333			195				254	256	271		122	143	157		284	286	300
VOI4	-3.34995	38.496	96	110	112	114	179	181	183		268	274	283		133	151			307	333	337		195	201	207		256	258			120	122	143		294	300
VOIMRARU003	-3.34915	38.4951	98	104	110		181	183	185		268	274			133	139	161		**				195	201			**				122				284	296	300
VOI5	-3.34961	38.4955	98	100	104	114	179	183	185		274	283			133	153			307	333	347		195	198			252	254	271		122	141	143		286	300
VOI6	-3.34976	38.495	98	100	110		179	181	183	185	274	283	286		133	139	153		307	316	333		195	201			254	271			122	157			286	294
VOIMRARU004	-3.34345	38.4888	104	110	112		179	181			274	277	283		127	133	165		333				195	201			252	254			139	157			284	286
VOI7	-3.33421	38.4911	98	110	112		179	181			274	283			133	139	161		307	316	327	333	195	201			254				141	143	148		284	294
VOIKONYENI001	-3.36463	38.4686	98	104	110	114	181	183			277	283			133	139	157		307	333			195				254	258	271		141	143	159		286	294	300
VOI8	-3.36465	38.469	98	110			179	181	183	185	274				133	135	139		333	335	337		195	198			254	258	271		122	159			286	288	300
VOI9	-3.36452	38.4684	98	104	110	112	181				283	303	306		133	161			335	337	347		195	201			254	258			122	139			286	288	294
VOIKONYENI002	-3.36339	38.4697	98	104	114		179	181	183		274	283	291		125	133	139	159	333				195	201			254	258	274		122	159	163		284	286	294
VOI10	-3.36394	38.4703	98	104			179	181			274	283			125	131	133	135	307	321	333	335	195	207	212		252	256	258	274	118	122	148		288	294	302
VOI11	-3.36429	38.4706	98	104	110	112	179	181	183	185	274	283			133	163			307	321	333		195	201			254	256			122	141	143		284	286	294
VOIKONYENI003	-3.35936	38.4699	96	98	110	116	179	181	183		274	277	283	294	139	159			307	316	347		195	201			254	256	274		122	143	157		286
VOI12	-3.35944	38.47	96	104	110		179	181	183	185	268	274	280	283	125	133	139	153	307	333			195	207			254	271			122	141	157		284	288	294	300
VOIKONYENI004	-3.37215	38.4742	96	98	114		181	183	185		274	283	286	294	133	139	159		307	335			195	198			254	274			122	143			284	286	294
VOI13	-3.37249	38.4746	96	98	110	112	181	183	191		274	291			125	127	135	147	307	333			195	212			256	258	271	274	118	122	148	159	284	288	294
VOI14	-3.3728	38.4742	98	104	110		179	183	185		268	274	283		125	135	147	155.9	319	333	335	338	195	212			252	254	256	258	118	122			286	294	302
VOI15	-3.37067	38.4762	102	104	110	112	179	181	183		274	294	303		133	157	161		316	321	327	333	195	201	207		254	258	271		122	141	145	157	286
DIA 1	-4.30155	39.5661	100	108			181			265	268	274	286		129	133	139		327				195				254	256			120				294	302
DIANY002	-4.30358	39.5717	100	110			185	187	189	191	268	274	283		139	143	145		319	327	347		189	195	198		256				120	122	155		294	296	300	302
DIANY003	-4.30915	39.5715	98	100	102		181	189	191		268	274			139				321	327	331	335	189	195			256	261			120	153			294	300	302
DIA2	-4.30932	39.5712	100				179	181	189	191	265	268	274	286	135	139	145		307	327	335	349	195	204			254	256	258		120				298	302	306
DIANY004	-4.31094	39.5696	100	104			179				265	274	283		129	141	145	151	319	327	341		195				256				120	122	159	161	286	300	306
DIA3	-4.31125	39.5694	**				177	179	191		268	271	274		**				319	321	333		189	195	204		256	261			**				286	292
DIA4	-4.31109	39.5692	98	100	104	116	179	191			268	271	274		141				327				195	198	212		256				120	122			294	300
DIANY005	-4.30958	39.5651	**				179	181			265	268	274		129	139			327	331	335		195	204			254	256			120				**
DIA5	-4.3093	39.5661	100	114			179	191	193		268	274	300		133	139	141		319	327	331		189	195			254	258	271		118	120			294	300	304
KILIFIMAVUENI001	-3.70414	39.7905	104	108			181	191			265	274			135	139	143	149	327	335			195	212			254	256			120	122			294	298	300	302
KIL1	-3.70397	39.7902	100	104			179	191			268	271	283		129	139	145		317	321	327		195				254	256			118	120	122		294	300
KIL2	-3.70511	39.7906	98	100	102		187	191	195		268	274	286		145				317	327	335	341	195				254	256			120	155			296	298	300	302
KILIFIMAVUENI002	-3.70341	39.7871	100	108			181	195			274	300			133	139			319	327			195	212			254	256	261		120	122	157		294	296	298	300
KIL3	-3.70327	39.7874	100	108	110		181	195			268	274	300		133	135	139		317	327	329		195	212			254	256			122	159			294	300
KILIFIMAVUENI003	-3.70537	39.7874	104	108			189	191			268	274	286		135	139			327				195				256				118	120	155	159	294	296	306
KILIFIMAVUENI004	-3.70609	39.7916	100	104	108		181	193	195		268	271	300		133	139	141	143	317	321	327	331	195	212			256				122	157	167		294	296	304	306
KIL4	-3.70656	39.7925	100	102	110		179	191			265	268			139				317	319	327		195				254	256			120	155	159		294	302	304	306
KILIFIMAVUENI005	-3.70473	39.7855	100	102	104	110	181	191			268	274	300		129	139	143		319	335	341		189	195			254	256			120	155			294	296	300
KIL5	-3.70482	39.7851	104				181	183	185	191	268	271	300		139	141	145		**				195				253	271			**				**
KIL6	-3.70606	39.7834	**				179	191		265	268	274	300		133	139			319	327			195				254	258			122				294	296	300
MALINDIMANDU001	-3.1925	39.9924	96	104			189	191			268	274			133	139	147	149	321	327			195				256	258			120	155	161	169	286	294	296
MALINDIMANDU002	-3.19416	40.0024	96	98	102	114	191				268	274	288		129	135	143	149	319	327			195				256	271			120	167	169		286	294	300
MALINDIMANDU003	-3.19915	40.0081	100	102	104	114	193	195			268				129	133	135	139	319	327			189	195			254	256			153	155	161		284	296	306
MAL1	-3.19903	40.008	102				193	195			268	274			133	139	141		317				189	195			254	264			120	169	171		294	300	302
MALINDIMANDU004	-3.19145	40.0062	100	104			191	193	195		268	274	288	300	129	133	139	147	319	327	331	347	195				254	256			120	159	161		294	300	302	306
MALINDIMANDU005	-3.22119	40.0153	100	104	116		195				265	268	286		133	135	139		319	327			189	195			254				120	165	169		300	306
CHYULU001	-2.51787	37.9085	96	104	110		181	183	185		274	283			125	147	159	163	307	319			195	201			254	256			118	120	141	143	284	294	300	306
CHYULU002	-2.51591	37.9075	98	100	110		181	183	185	187	274	286	291	294	125	133	139	155	310	333	337		195	201	207		252	254	256	271	141	143	155	157	286	294
CHYULU004	-2.50953	37.9171	98	100	112		181	183	185		274	297	303		125	131	141		321	333	337		195	201			254	256	271	274	120	141	157	163	284	286	292	294
CHYULU005	-2.4996	37.9347	100	102	104		179	181			274	286	291		125	133	159		307	333			195				254	256	271		122	167			292	294	300
CHYULU006	-2.49901	37.9352	96	104	110		183	185			268	274	286		133	139	161		307	333	335	337	195	201			252	254	256	271	122	155	157	165	286	288
CHYULU007	-2.49415	37.9389	98	104	110	112	179	181	183	185	274	277	283		125	131	147		307	319	335		201	207	212		252	254	256	261	122	153	155		294	300	306
CHYULU008	-2.49401	37.9389	96	98	110		181	183	187		274	277	283		125	131	147		307	333			201	207	212		252	254	256	258	112	120	122		286	294	306
CHYULU009	-2.49375	37.939	98	110	112		179	181	183	185	274	277	283	294	125	131			307	319	335		201	204	207		252	254	256	261	112	120	155		286	288	294	306
CHYULU010	-2.49411	37.9386	96				181	183			274	280	294	303	131	133	139	161	307	331	333		195	201			252	254	258		122	139	157		286	294	302
CHYULU011	-2.4943	37.9376	98	104	110	112	179	181	191		274	283			127	133	147	163	307	333			195	201	212		252	254	256	262	122	139	143		284	286	288
CHYULU012	-2.494	37.9395	98	102	104		181	183	185	274	286	303			133	139	145	165	319	333	335	347	189	195			254	271			122	133	143		284	294
CHYULU013	-2.49388	37.9395	98	102	114		181				274	280			135	139	161		307	314	319	337	189	195	201	207	254	260	274		120	124			284	286	300
CHYULU014	-2.49378	37.9397	96	98	104	112	179	181			274	277	294		133	139	147	159	307	337			195	201			254	271	274		120	122			286
CHYULU015	-2.49247	37.9389	98	100	110		179	181	185	189	274	280	288	294	125	139	159		307	321	333	337	195	201	207	212	258	271			120	141	157		286	288	294
CHYULU016	-2.49297	37.9398	96	98	110		185	187			274	283	286		125	131	139	157	307	335	349		195	201	204	207	254	256	274		118	122	141	155	286	300
CHYULU017	-2.49114	37.9401	98	100	114		181	183	187	274	294	297			125	147			307	316	319	333	195	201			254	258			120	165			284	294	300	306
CHYULU020	-2.48319	37.9402	96	98	100	104	181				274	280	283		133	139	153	161	333	335	337		189	195	207		254				122	143	157		286	294	302
CHYULU022	-2.50664	37.9329	98	100	116		181	183	185		274	280	294		127	131	163		307	333			195	201			256	271	274		120	157			286
CHYULU023	-2.50739	37.9325	104	112	116		181	183	185	187	274	280	297		139	147	163		307	323	333		195	201			256	271			120	145	157		286	288	294	302
CHYULU024	-2.50768	37.9324	98	104	112	116	181	183	185	274	283	306			125	135	139	165	307	323	341		195	201			254	256	271	274	122	141	157		286	288	302	306
CHYULU025	-2.50848	37.9325	98	104	110	112	179	181	187	274	277	283	286		125	147			307	319	335		201	207			254	256	258	261	120	122	153		286	288	294	300
CHYULU026	-2.50861	37.9321	**				181	183			274	277			133	139	157	163	**				195	201			**				120	122			284	286
CHYULU027	-2.5091	37.932	98	100	110		181	187			274	300			125	135	157	163	307	319	333	347	195	201			256	258	271		122	157			286	288	294
CHYULU029	-2.50921	37.9314	98	100	104	110	179	181	185		274	286	294		127	133	139	153	307	310	316	333	195	201	207		252	254	271		143	155	157		284	286	288	294
CHYULU030	-2.52408	37.9143	96	98			181	185			274	277	286		127	133	139	159	321	333	338	347	189	195	201		254				120	124	157	163	286	288
CHYULU031	-2.52377	37.9133	96	104	110		181	185			274	286	297		127	135	147	161	307	316	333		195	201	212		254	256	258	274	120	141	143	163	286	288	300
CHYULU032	-2.52337	37.9132	98	100	104		179	185			274	286			133	139			316	335	337		195	207			254	256	274		118	122	141	148	286	288	300
CHYULU033	-2.41979	37.9329	100	104			181	183	185		274	277			125	139			319	333	335		195	201	207		252	256	271		120	139	157		286	294	300	306
CHYULU034	-2.41941	37.9328	100	110	114		179	181	183	185	294	297	303		135	137	139	161	307	316	327		195	207			256	262	274		112	120	122	157	286	288	300
CHYULU036	-2.41908	37.9321	98	104	110		181				274	291	297		131	133	139		**				**				**				122				285	288	300	302
CHYULU037	-2.41931	37.9319	96	98	112		179	181			268	286	294	297	125	131	133	161	333	342			195	201			261	271	274		139	157			284	286	302
CHYULU038	-2.41608	37.9318	98	104	114		179	181	185		268	274	283		131	135	139		316	327	347		195	201			252	254	256		141	143			284	286	294
CHYULU040	-2.41807	37.9318	96	98	110		181	183			274	283	286		127	133	135	161	337	347			195	198	201	207	252	258	274		120	141			284	286	294
CHYULU041	-2.41823	37.9316	98	100	110		179	183			274	280	286	297	139	153	165		307	319	333	337	195	201			254	258			120	141	157		284	286	294
CHYULU042	-2.46376	37.9135	96	98	112		179	181	183	187	268	283	286	306	127	143	159		307	333	337		195				254	258	271		118	122	141		285	288	300
CHYULU043	-2.42194	37.8984	98	110	112		181	185		268	274	303			133	135	139	151	307	333	337		195	204			254	256	261	274	122	141	143		284	286	294
CHYULU044	-2.42204	37.8979	98	116			179	185	187		274	277	286		125	133	159		307	321	333		195	201	207		254	271			120	157	159		286	294	302
CHYULU045	-2.42282	37.8977	98	104	112		181	183	185	187	268	283	286	297	139	159			307	319	337		195	201	207		254	256			122	157	159		284	294	300
CHYULU046	-2.42266	37.8967	96	98			179	181			274	294	303		133				316	321	335	337	195	198	201	212	258	261	271		118	122			286	294
CHYULU047	-2.42409	37.8982	98				181	183	185	187	274	283	286	291	135	137	139	161	314	327	335		195	198	201	207	254	256	258	271	122	167			286	288	294
CHYULU049	-2.42981	37.903	96	98			179	181	183	185	274	286	303		127	157	159	161	**				195	201			252	256	271		122	157	165		**
CHYULU050	-2.45659	37.9029	96	98	110		179	181	185		268	274			131	139	147	163	307	321	337		195	201			254	256	271		122	157	159		286	294	302
CHYULU053	-2.46111	37.9126	**				181	183			274	280	283		133	137	139		333	335	341	347	195	201			254	258	271		**				284	294	302
